# Supplementary material for: Regulatory Divergence as a Mechanism for X-Autosome Incompatibilities in Caenorhabditis Nematodes
Source: Genome Biol Evol. 2023 Apr 4;15(4):evad055. doi: 10.1093/gbe/evad055 (PMC10147328; doi:10.1093/gbe/evad055)
Supplement: evad055_Supplementary_Data [file evad055_supplementary_data.zip]

Archive with 2 entries (2 files):
- Viswanath-Cutter_Supplementary-Figures-and-legends_27_2_23.docx
- Viswanath-Cutter_Supplementary-Tables_27_2_23.xlsx
